# Supplementary material for: Prevalence of Serum Antibody Titers against Core Vaccine Antigens in Italian Cats
Source: Life (Basel). 2023 Nov 23;13(12):2249. doi: 10.3390/life13122249 (PMC10744740; doi:10.3390/life13122249)
Supplement: Supplementary file 1 [file life-13-02249-s001.zip]

Archive with 1 entries (1 files):
- life-2619781-supplementary.pdf
